# Supplementary material for: Morphometry of cellular behavior of coelomocytes from starfish Asterias amurensis
Source: PeerJ. 2021 Nov 23;9:e12514. doi: 10.7717/peerj.12514 (PMC8621724; doi:10.7717/peerj.12514)
Supplement: Supplemental Information 2 — Statistical analysis, graphs and the entire dataset of parameters of Asterias amurensis hemocyte morphology. [file peerj-09-12514-s002.zip]

Archive with 2 entries (2 files):
- Asterias amurensis.stw
- Asterias amurensis v.7.stw
